# Supplementary material for: Tristetraprolin attenuates schistosomiasis-induced liver fibrosis through m⁶A-mediated regulation of TGF-β1 mRNA stability
Source: PLoS Pathog. 2026 May 13;22(5):e1014007. doi: 10.1371/journal.ppat.1014007 (PMC13189414; doi:10.1371/journal.ppat.1014007)
Supplement: S3 Table — (XLSX) [file ppat.1014007.s012.xlsx]

## Sheet: Cal
S3 Table: Proteins interacting with HEK293T in cells as determined by mass spectrometry analysis of FLAG or IgG immunoprecipitations
TTP-NC	Description2	Number of PSMs	Number of Uniquepeptides
sp_P27708	PYR1	146	46
sp_P10809	CH60	96	31
sp_P28482	MK01	88	11
sp_A5YKK6	CNOT1	70	27
sp_O14654	IRS4	67	27
sp_Q8N1G4	LRC47	63	17
sp_Q9Y3I0	RTCB	62	17
sp_P15924	DESP	56	27
sp_P14618	KPYM	56	23
sp_P78527	PRKDC	54	27
sp_P28340	DPOD1	54	21
sp_P25705	ATPA	52	19
sp_Q6Y7W6	GGYF2	51	21
sp_P61978	HNRPK	51	16
sp_P50990	TCPQ	51	16
sp_P17987	TCPA	51	24
sp_Q9UG63	ABCF2	50	14
sp_P12268	IMDH2	49	14
sp_P49368	TCPG	48	12
sp_P52597	HNRPF	46	11
sp_P30153	2AAA/threonine_protein phosphatase 2A 65 kDa regulatory subunit A alpha isoform	44	12
sp_P04843	RPN1	44	15
sp_O75534	CSDE1	42	17
sp_Q99832	TCPH	40	13
sp_P07814	SYEP/proline__tRNA ligase	39	15
sp_P27348	1433T	37	14
sp_Q9Y230	RUVB2	36	10
sp_Q6PKG0	LARP1	36	17
sp_Q92499	DDX1	35	11
sp_Q9UMS4	PRP19	34	13
sp_Q13310	PABP4	34	8
sp_Q12905	ILF2	34	6
sp_P42704	LPPRC	33	15
sp_P11021	BIP	33	11
sp_P08670	VIME	33	13
sp_Q93009	UBP7	32	14
sp_P30154/sp_P30153	2AAB/threonine_protein phosphatase 2A 65 kDa regulatory subunit A beta isoform /2AAA/threonine_protein phosphatase 2A 65 kDa regulatory subunit A alpha isoform	32	9
sp_Q99459	CDC5L	31	11
sp_Q9UNE7	CHIP	30	10
sp_Q96EY1	DNJA3	30	10
sp_Q7Z2W4	ZCCHV	30	12
sp_P13489	RINI	30	11
sp_P07437/sp_P68371	TBB5/TBB4B	30	3
sp_Q13263	TIF1B	29	13
sp_P62979/sp_P0CG48/sp_P62987/sp_P0CG47	RS27A/UBC/RL40/UBB	29	7
sp_P50402	EMD	29	15
sp_P41250	GARS	29	12
sp_Q9BUF5/sp_P04350/sp_P07437/sp_Q13885/sp_P68371/sp_Q3ZCM7/sp_A6NNZ2/sp_Q9BVA1	TBB6/TBB4A/TBB5/TBB2A/TBB4B/TBB8/TBB8L/TBB2B	28	3
sp_Q14498	RBM39	28	8
sp_P68363/sp_Q9NY65/sp_P68366/sp_P0DPH7/sp_P0DPH8/sp_Q71U36/sp_Q9BQE3	TBA1B/TBA8/TBA4A/TBA3C/TBA3D/TBA1A/TBA1C	28	1
sp_P26599	PTBP1	28	7
sp_P25205	MCM3	28	18
sp_P0DMV9/sp_P17066/sp_P0DMV8/sp_P48741	HS71B/HSP76/HS71A/HSP77	28	4
sp_Q3ZCQ8	TIM50	27	7
sp_P68363/sp_P0DPH7/sp_P0DPH8/sp_Q6PEY2/sp_Q71U36/sp_Q9BQE3	TBA1B/TBA3C/TBA3D/TBA3E/TBA1A/TBA1C	27	6
sp_P48643	TCPE	26	7
sp_Q9H0D6	XRN2	25	8
sp_P09874	PARP1	25	9
sp_Q9H845	ACAD9	24	8
sp_Q86V81	THOC4	24	7
sp_Q53H96	P5CR3	24	7
sp_Q96S59	RANB9	22	9
sp_Q92616	GCN1	22	10
sp_Q7L2E3	DHX30	22	7
sp_P84098	RL19	22	8
sp_P78371	TCPB	22	14
sp_P68371	TBB4B	22	2
sp_P49327	FAS	22	9
sp_O95801	TTC4	22	7
sp_Q8NC51	PAIRB	21	8
sp_Q5RKV6	EXOS6	21	7
sp_P61247	RS3A	21	10
sp_O14744	ANM5	21	10
sp_Q16891	MIC60	20	14
sp_P54105	ICLN	20	3
sp_P40227	TCPZ	20	11
sp_Q9Y3D9	RT23	19	5
sp_Q9UJS0	CMC2	19	9
sp_Q8WVD3	RN138	19	6
sp_Q06830/sp_Q13162	PRDX1/PRDX4	19	6
sp_Q04917/sp_P63104/sp_P61981/sp_P31946	1433F/1433Z/delta /1433G/1433B/alpha	19	2
sp_P31689	DNJA1	19	8
sp_P27361	MK03	19	7
sp_P26641	EF1G	19	6
sp_Q8N1F7	NUP93	18	4
sp_Q8IY37	DHX37	18	7
sp_Q86UK7	ZN598	18	7
sp_Q07864	DPOE1	18	9
sp_P62701	RS4X	18	6
sp_P54886	P5CS	18	11
sp_O75369	FLNB	18	10
sp_Q9NZB2	F120A	17	6
sp_Q5T2N8/sp_Q9NVI7/sp_Q5T9A4	ATD3C/ATD3A/ATD3B	17	7
sp_Q15797/sp_Q15796/sp_P84022/sp_O15198/sp_Q99717	SMAD1/SMAD2/SMAD3/SMAD9/SMAD5	17	5
sp_Q13724	MOGS	17	5
sp_P68363/sp_Q9NY65/sp_P68366/sp_P0DPH7/sp_P0DPH8/sp_Q6PEY2/sp_Q71U36	TBA1B/TBA8/TBA4A/TBA3C/TBA3D/TBA3E/TBA1A	17	1
sp_P06576	ATPB	17	8
sp_Q9Y3F4	STRAP	16	6
sp_Q9NX63	MIC19	16	9
sp_Q9NUL7	DDX28	16	10
sp_Q9NP81	SYSM	16	5
sp_Q8WWM7	ATX2L	16	9
sp_Q8TEQ6	GEMI5	16	5
sp_Q14103	HNRPD	16	7
sp_Q13573	SNW1	16	11
sp_Q07666/sp_Q5VWX1	KHDR1/KHDR2	16	3
sp_Q01844	EWS	16	5
sp_P84103	SRSF3/arginine_rich splicing factor 3	16	5
sp_P52292	IMA1	16	6
sp_P49674	KC1E	16	7
sp_O00743	PPP6/threonine_protein phosphatase 6 catalytic subunit	16	3
sp_O00264	PGRC1	16	5
sp_Q9Y265	RUVB1	15	8
sp_Q9BQA1	MEP50	15	5
sp_Q96I24	FUBP3	15	7
sp_Q92598	HS105	15	13
sp_Q6P1M0	S27A4	15	8
sp_Q14683	SMC1A	15	9
sp_Q00341	VIGLN	15	6
sp_P05023	AT1A1/potassium_transporting ATPase subunit alpha_1	15	5
sp_O75175	CNOT3	15	7
sp_Q9UN37	VPS4A	14	4
sp_Q9HCE1	MOV10	14	8
sp_Q8NCA5	FA98A	14	8
sp_P68363/sp_Q71U36/sp_Q9BQE3	TBA1B/TBA1A/TBA1C	14	3
sp_P62826	RAN	14	5
sp_P42167	LAP2B/gamma	14	5
sp_P13995	MTDC/cyclohydrolase, mitochondrial	14	3
sp_P12236/sp_P12235/sp_P05141	ADT3/ATP translocase 3 /ADT1/ATP translocase 1 /ADT2/ATP translocase 2	14	4
sp_P08238	HS90B	14	1
sp_O95347	SMC2	14	6
sp_O00425	IF2B3	14	7
sp_Q9NRH3/sp_P23258	TBG2/TBG1	13	3
sp_Q99700	ATX2	13	6
sp_Q15393	SF3B3	13	5
sp_Q14697	GANAB	13	5
sp_P67809/sp_P16989/sp_Q9Y2T7	YBOX1/YBOX3/YBOX2	13	4
sp_P19623	SPEE	13	5
sp_P04350/sp_P68371/sp_Q3ZCM7	TBB4A/TBB4B/TBB8	13	1
sp_O15027	SC16A	13	5
sp_O00165	HAX1	13	2
sp_Q9NZN8	CNOT2	12	4
sp_Q9NZI8/sp_Q9Y6M1/sp_O00425	IF2B1/IF2B2/IF2B3	12	3
sp_Q9NQT5	EXOS3	12	4
sp_Q9BY77	PDIP3	12	8
sp_Q92526/sp_P40227	TCPW/TCPZ	12	4
sp_Q14739	LBR	12	4
sp_Q04637	IF4G1	12	5
sp_P48047	ATPO	12	5
sp_P38919/sp_Q14240/sp_P60842	IF4A3/IF4A2/IF4A1	12	1
sp_P35250	RFC2	12	6
sp_P31153	METK2	12	6
sp_P31040	SDHA	12	7
sp_P23378	GCSP	12	5
sp_P22102	PUR2	12	6
sp_O00148/sp_Q13838	DX39A/DX39B	12	5
sp_Q9Y4W6	AFG32	11	6
sp_Q9ULX6	AKP8L	11	4
sp_Q9BUJ2	HNRL1	11	8
sp_Q9BRX2	PELO	11	4
sp_Q96GA3	LTV1	11	5
sp_Q7Z7A3	CTU1	11	5
sp_Q15797/sp_Q99717	SMAD1/SMAD5	11	2
sp_Q13123	RED	11	5
sp_Q12906	ILF3	11	5
sp_Q09028/sp_Q16576	RBBP4/RBBP7	11	2
sp_P51812	KS6A3	11	2
sp_P26640	SYVC	11	9
sp_P19174	PLCG1	11	6
sp_P08865	RSSA	11	5
sp_P05141	ADT2/ATP translocase 2	11	7
sp_O60716	CTND1	11	4
sp_O60506	HNRPQ	11	4
sp_Q9Y5A9	YTHD2	10	4
sp_Q9UKF6	CPSF3	10	3
sp_Q9P258	RCC2	10	7
sp_Q9NYK5	RM39	10	7
sp_Q9NTJ3	SMC4	10	8
sp_Q9BW92	SYTM	10	8
sp_Q9BVA1	TBB2B	10	1
sp_Q92900	RENT1	10	5
sp_Q86SX3	TEDC1	10	3
sp_Q6P4A7	SFXN4	10	5
sp_Q6P2Q9	PRP8	10	4
sp_Q15365	PCBP1	10	7
sp_Q07020	RL18	10	3
sp_P78316	NOP14	10	6
sp_P60891/sp_P21108/sp_P11908	PRPS1/PRPS3/PRPS2	10	3
sp_P51116	FXR2	10	3
sp_P51114	FXR1	10	7
sp_P49366	DHYS	10	5
sp_P15880	RS2	10	6
sp_P11802	CDK4	10	6
sp_P10586	PTPRF	10	7
sp_O75643	U520	10	9
sp_O75147	OBSL1	10	8
sp_O14980/sp_Q9NUA8/sp_P25205/sp_Q9BU23	XPO1/ZBT40/MCM3/LMF2	10	3
sp_P84022	SMAD3	7	4
sp_Q99717	SMAD5	6	1
sp_Q15796/sp_P84022/sp_O15198	SMAD2/SMAD3/SMAD9	4	2
sp_Q8IXJ6/sp_O43166/sp_Q15796/sp_P84022	SIR2/SI1L1/SMAD2/SMAD3	2	1
sp_Q15797/sp_O15198/sp_Q99717	SMAD1/SMAD9/SMAD5	2	1
sp_Q15796	SMAD2	2	2
